# Supplementary material for: Wolves Recolonizing Islands: Genetic Consequences and Implications for Conservation and Management
Source: PLoS One. 2016 Jul 6;11(7):e0158911. doi: 10.1371/journal.pone.0158911 (PMC4934778; doi:10.1371/journal.pone.0158911)
Supplement: S1 Table — (XLSX) [file pone.0158911.s003.xlsx]

## Sheet: Sheet1
Sample nr	X coordinates	Y coordinates	Collection time	Age	Sex	FH2054 139-185		FH2088 111-147		FH2096 88-120		FH2017 248-288		vWF 133-199		FH2010 222-260		C20.253 93-113		FH2001 131-167		AHT130 99-121		C466 139-167		CPH2 91-106		CPH12 184-212		CPH4 134-150		C09.173 98-116		CXX22 153-171
643	6490618	609500	2012-02-08	0	M	147	163	118	126	99	103	266	266	165	165	230	234	103	109	135	147	108	108	151	151	94	94	198	198	143	149	106	110	166	166
644	6434800	547200	2012-01-14	unknown	M	147	155	122	122	103	103	262	262	165	183	222	230	103	109	143	147	108	112	157	157	100	100	196	196	143	149	106	106	166	170
645	6460200	582100	2012-02-26	unknown	F	155	163	118	122	99	99	266	266	165	165	222	222	103	107	143	147	108	112	153	157	100	100	196	202	141	147	106	112	166	170
646	6460200	582100	2012-02-28	0	M	155	155	118	122	99	107	262	266	165	165	222	226	103	107	139	143	108	108	157	157	100	100	196	196	143	147	106	110	166	166
647	6500189	551576	2012-01-06	2	F	147	151	114	114	103	107	262	266	165	165	226	230	109	109	147	155	108	122	153	157	104	104	198	202	141	147	106	112	168	170
648	6496594	523584	2012-01-21	unknown	F	155	163	118	130	91	107	266	266	165	183	226	230	103	103	147	155	108	118	151	153	100	102	196	204	143	143	108	116	166	166
649	6453565	611174	2012-02-28	1	F	147	155	118	122	95	103	266	266	141	165	222	230	103	109	135	155	108	108	157	157	94	100	196	204	141	147	112	112	166	170
650	6494600	508100	2012-01-21	0	F	155	163	122	122	91	107	266	266	165	183	222	230	109	111	131	155	108	122	157	157	100	100	196	204	139	143	106	112	166	166
651	6496594	523584	2012-01-18	1	M	151	159	122	126	107	107	258	262	165	183	222	226	107	111	147	151	108	108	153	157	94	100	196	198	141	143	108	110	166	170
652	6490100	500400	2012-02-27	unknown	M	159	163	118	130	91	107	266	270	141	183	222	226	103	107	131	155	108	112	153	157	98	102	198	204	143	143	108	108	166	170
653	6442154	578740	2012-02-25	unknown	F	147	147	122	122	99	103	262	262	165	165	222	226	103	107	135	139	112	112	151	157	100	100	196	204	141	149	106	112	166	166
654	6500600	631300	2012-10-13	3	M	147	159	122	122	99	103	266	266	165	177	222	222	101	107	143	143	108	108	151	153	100	100	196	196	139	143	106	116	166	166
655	6538100	618700	2012-09-06	unknown	M	147	147	114	122	95	99	258	270	165	177	226	230	103	103	135	143	116	118	147	151	94	102	196	198	141	143	108	108	166	168
658	6492819	438668	2012-06-05	1	F	155	155	122	122	91	107	262	266	165	183	226	230	99	103	131	155	108	122	157	157	102	102	196	196	141	143	110	112	166	166
659	6482762	417761	2012-11-10	0	M	155	155	122	122	91	107	266	266	165	177	222	226	103	109	131	151	108	122	157	157	100	102	196	196	141	143	110	112	166	166
661	6419001	609200	2013-02-13	2	M	147	155	118	122	95	107	262	266	165	165	226	230	103	103	143	147	108	112	157	157	100	100	196	196	141	143	110	110	166	170
662	6522400	661700	2013-02-23	0	F	155	159	114	118	95	99	266	266	177	189	222	230	103	103	135	151	108	116	151	153	94	98	198	204	143	149	106	108	166	168
664	6398100	677200	2013-01-31	0	F	155	163	118	118	99	103	258	262	141	177	222	238	103	109	139	147	118	118	157	157	102	102	196	198	141	141	110	112	170	170
665	6409942	640339	2013-01-31	1	F	143	147	118	122	91	95	262	266	171	189	222	222	107	107	147	155	118	122	151	157	94	100	196	198	139	141	106	106	166	166
666	6419001	609200	2013-02-13	0	M	147	155	118	122	103	107	266	266	165	177	222	222	103	103	151	155	108	122	157	157	100	100	196	196	143	143	106	116	168	168
667	6438132	630810	2013-02-17	2	M	155	155	118	122	99	103	262	266	177	183	226	230	103	107	143	143	108	120	157	157	98	100	196	196	143	149	106	110	166	168
668	6409021	653263	2013-02-21	3	M	163	163	118	118	95	99	266	266	165	165	226	234	103	111	135	147	110	116	151	157	94	100	196	198	143	143	106	110	168	170
669	6419001	609200	2012-12-18	0	F	151	159	122	134	95	99	266	266	189	189	222	230	99	103	143	143	108	118	153	157	94	100	196	198	141	143	106	106	166	166
670	6567700	703800	2013-01-08	0	F	147	155	114	122	99	103	266	266	165	177	222	230	99	103	143	143	106	108	151	157	100	100	192	196	141	147	106	110	166	170
672	6590497	615813	2012-12-07	1	M	147	155	122	122	99	103	266	266	165	183	222	230	107	109	147	155	108	112	157	157	100	100	196	196	141	141	106	110	166	166
673	6566019	623248	2013-01-12	0	M	151	155	114	118	99	103	262	266	177	183	222	226	99	103	131	143	108	108	147	157	100	102	196	196	141	143	106	108	166	168
677	6555362	593665	2012-12-02	2	F	151	155	114	114	99	103	258	266	135	177	226	230	103	111	143	147	108	122	153	157	98	100	196	196	143	147	110	112	166	170
678	6522400	661700	2012-12-23	0	F	155	159	114	122	95	95	266	266	141	165	222	230	103	103	135	135	108	116	151	157	94	100	204	204	143	149	106	108	166	166
680	6522400	661700	2013-01-10	3	F	147	155	114	114	103	107	258	266	165	165	222	230	99	111	143	143	108	122	157	157	100	102	196	200	143	147	110	112	166	170
681	6563088	561075	2012-12-16	0	F	151	163	118	122	91	99	266	266	165	189	222	222	109	109	127	135	108	118	151	157	100	104	196	198	141	149	106	112	166	168
682	6533200	549000	2013-01-26	1	F	147	171	114	122	95	103	266	266	141	165	230	238	103	103	135	147	108	122	151	153	98	100	198	200	143	147	112	112	166	170
683	6541902	565071	2013-01-24	0	F	155	155	118	122	99	99	262	266	171	189	222	238	101	103	135	147	108	118	151	157	100	100	200	202	141	147	106	112	170	170
684	6425586	627030	2012-12-22	0	F	155	155	118	122	99	99	266	266	165	183	226	230	103	107	139	143	108	108	157	157	100	100	196	196	143	143	106	110	166	168
685	6471848	499690	2012-12-08	1	F	159	163	118	122	99	103	262	266	165	165	222	230	109	111	147	155	112	118	147	157	98	102	198	204	141	143	108	116	166	168
686	6555362	593665	2012-11-17	0	F	155	155	114	118	99	99	258	266	135	165	226	230	107	111	143	143	108	122	153	157	100	100	196	196	141	143	108	112	166	168
688	6593400	587600	2013-01-21	6	F	151	155	126	126	95	103	258	266	135	183	230	234	99	111	131	147	108	118	157	157	94	100	196	196	135	143	108	110	166	168
689	6560254	605695	2012-12-29	3	F	147	155	114	134	99	103	262	266	165	189	230	230	103	103	143	155	108	112	151	157	100	100	196	196	143	149	112	112	166	170
690	6453565	611174	2013-01-12	0	F	155	159	122	134	99	107	262	266	165	177	222	230	103	107	139	147	108	108	157	157	98	100	196	202	147	147	112	112	166	166
691	6515565	533775	2012-12-02	0	M	147	155	122	122	107	107	262	266	177	183	230	230	103	107	143	147	108	122	157	157	100	100	192	198	143	143	108	116	166	166
693	6456100	700900	2013-02-23	0	F	155	163	118	122	95	99	262	266	135	183	226	226	103	109	143	147	108	118	151	151	94	100	196	198	141	143	106	110	166	166
694	6533200	549000	2012-11-23	2	F	147	163	122	126	99	107	266	266	189	189	222	234	99	107	139	143	108	112	151	157	98	100	196	196	137	143	106	108	166	168
696	6455400	641400	2012-12-06	2	F	147	147	122	122	99	103	266	266	177	183	222	230	101	103	143	147	108	108	153	157	100	100	196	198	139	143	108	110	166	168
697	6515565	533775	2012-11-07	0	F	147	155	122	126	107	107	266	266	177	183	230	230	103	109	143	143	112	122	157	157	100	102	196	198	143	147	112	116	166	166
698	6513360	601353	2012-11-01	0	M	147	147	114	122	99	99	258	270	165	177	230	234	107	111	135	139	116	116	147	157	100	102	196	198	141	143	108	108	166	168
699	6550200	574100	2012-11-28	0	F	147	147	118	134	95	99	266	266	165	177	222	226	99	103	139	155	108	116	151	153	100	100	196	196	143	147	112	112	166	166
700	6456100	700900	2012-12-02	0	F	155	163	118	118	99	99	258	266	135	165	226	226	99	103	143	155	108	122	151	157	100	100	196	202	143	143	108	110	166	166
702	6488332	405549	2013-01-24	1	F	155	155	122	122	91	107	266	266	165	177	226	230	103	109	131	151	108	122	151	157	100	102	196	196	143	143	108	116	166	166
703	6544200	601700	2013-01-20	unknown	M	147	155	122	122	103	107	266	266	165	165	222	222	103	109	151	155	108	122	157	157	92	92	196	196	139	143	106	106	166	166
704	6555362	593665	2013-02-28	0	M	147	155	114	130	99	99	258	262	165	177	226	230	111	111	135	143	108	122	153	157	100	100	196	196	143	143	108	110	166	166
705	6515565	533775	2012-11-23	unknown	M	147	155	122	126	103	107	258	266	165	183	230	230	103	109	143	147	106	108	157	157	100	102	196	196	143	147	112	116	166	170
707	6544200	601700	2013-01-13	1	M	147	171	114	118	95	95	266	266	165	171	222	230	103	103	147	147	108	118	151	153	98	100	196	200	141	143	110	112	166	170
709	6546200	610200	2012-12-02	0	F	143	155	114	118	95	99	262	266	135	183	226	230	103	111	143	147	108	122	153	153	98	100	196	196	143	147	112	112	166	168
710	6481610	403707	2012-12-14	3	F	155	155	122	122	91	107	266	266	165	183	226	230	99	103	131	143	108	108	151	157	100	102	196	196	141	143	108	112	166	166
711	6533200	549000	2013-01-26	1	M	147	151	122	122	95	99	262	266	165	189	230	230	101	103	135	147	108	110	151	157	100	104	196	198	141	147	106	112	166	170
712	6554469	557671	2013-01-10	0	M	151	155	118	118	95	99	262	266	171	189	222	222	103	111	135	143	108	118	157	157	92	100	200	202	141	149	106	112	168	170
713	6593400	587600	2013-01-21	5	M	147	155	122	126	95	103	266	266	165	189	230	230	103	109	143	147	108	122	151	153	100	100	196	198	141	149	108	110	166	170
714	6541902	565071	2013-01-24	unknown	F	155	171	122	122	95	99	262	266	165	171	222	238	101	103	135	147	108	118	151	157	94	100	198	200	147	147	106	112	170	170
715	6515277	575541	2013-02-04	0	M	151	155	118	122	99	107	266	266	165	165	222	222	109	111	135	143	106	108	151	157	94	100	196	196	141	143	106	110	166	166
717	6418700	688600	2013-01-18	3	M	147	151	114	134	103	107	262	266	165	165	230	230	101	109	135	147	112	118	147	157	94	104	198	200	143	147	106	106	166	170
718	6494600	508100	2012-12-08	0	M	151	163	114	122	91	99	262	266	183	189	222	230	103	111	131	131	108	108	153	157	98	100	196	198	141	141	108	112	166	166
719	6494600	508100	2012-12-06	0	M	151	155	122	130	91	99	266	266	165	189	222	222	111	111	131	143	108	108	151	153	100	102	198	204	141	141	108	108	166	168
720	unknown	unknown	2012/2013	unknown	unknown	143	147	122	134	99	99	262	266	165	165	222	238	103	107	143	143	108	112	157	157	100	100	196	196	143	149	110	110	166	168
721	6521300	567600	2012-12-07	5	F	155	155	122	122	107	107	266	266	165	177	222	226	103	109	143	155	108	108	151	157	94	100	196	196	143	143	106	106	166	166
723	6509300	642900	2012-01-07	1	M	155	159	114	114	91	99	262	266	189	189	222	230	93	109	135	147	108	118	151	157	94	94	196	202	141	147	106	106	168	170
724	6544200	601700	2012-01-10	0	M	143	155	114	118	99	103	262	266	141	183	226	230	107	109	143	147	108	122	153	157	94	100	196	202	143	149	110	112	166	168
725	6488332	405549	2013-01-24	3	M	155	159	122	122	107	107	262	266	165	177	222	226	103	109	151	155	112	122	157	157	100	100	196	196	143	143	110	116	166	166
726	6542671	524480	2012-12-09	2	F	151	155	122	122	99	107	262	266	165	183	226	226	103	103	143	147	108	112	157	157	100	100	196	198	143	143	106	110	166	166
727	6425586	627030	2012-11-30	0	M	155	155	118	122	99	107	262	266	177	183	226	226	107	109	139	143	108	108	157	157	98	100	196	196	143	149	110	110	166	168
730	6544200	601700	2012-01-08	0	F	147	147	126	130	99	103	262	262	141	183	226	230	109	111	135	147	118	122	153	157	92	100	196	202	141	143	108	110	166	168
731	6542671	524480	2012-12-09	0	M	151	151	122	122	99	107	266	266	165	165	226	238	103	109	143	147	108	122	157	157	100	102	196	202	141	143	106	110	166	166
732	6520600	664300	2012-01-02	2	M	151	155	118	122	95	107	262	266	165	183	222	230	99	111	143	143	108	112	147	157	100	100	198	198	141	143	110	112	166	166
733	6521300	567600	2013-01-12	3	M	147	151	90	118	99	99	266	266	165	177	222	226	103	111	127	135	106	112	157	157	94	100	196	196	141	143	110	112	166	166
734	6537900	414300	2012-12-04	2	M	155	163	118	122	99	103	266	266	177	189	222	230	103	111	143	147	108	112	151	157	94	100	196	198	143	143	106	112	166	168
735	6555362	593665	2012-12-29	2	M	147	155	118	118	95	99	258	266	141	165	222	222	99	103	151	155	116	116	151	157	98	98	196	198	143	143	106	114	166	170
738	6555362	593665	2012-12-31	0	M	143	155	114	118	99	103	258	266	177	183	226	230	109	111	143	143	108	122	157	157	100	100	196	196	141	143	108	112	168	170
740	6445600	704500	2012-12-09	0	M	155	163	122	126	95	103	258	266	171	183	226	226	99	103	147	147	108	122	151	157	100	100	196	202	143	143	106	110	166	166
741	6555362	593665	2013-01-02	0	M	147	155	114	130	99	99	262	266	135	165	230	230	103	111	143	147	108	122	153	157	98	100	196	196	143	147	110	112	168	170
743	6521044	646029	2013-11-03	3	M	147	155	118	122	95	99	258	266	165	189	222	222	99	103	135	155	108	116	151	157	98	98	198	204	143	143	106	112	166	170
744	6555362	593665	2013-10-12	0	M	155	155	126	130	95	99	266	266	141	183	226	230	93	103	143	143	108	118	153	157	100	102	196	204	141	143	108	110	166	168
747	6488332	405549	2013-09-21	1	F	155	155	122	122	91	107	262	266	165	165	226	226	95	103	131	155	108	114	151	157	100	100	196	196	141	143	108	110	166	166
748	6469484	382168	2013-09-19	0	M	155	155	122	122	107	107	266	266	177	177	226	226	99	109	151	155	108	122	157	157	100	100	196	196	141	143	108	112	166	166
749	6530100	404000	2013-10-31	0	M	155	163	118	122	99	107	262	266	165	189	222	226	109	111	147	155	108	122	151	157	100	100	196	196	143	143	112	116	166	166
750	6550200	574100	2013-11-06	2	F	143	147	118	134	95	103	258	262	165	177	222	226	103	103	151	155	108	116	151	153	94	98	196	196	143	149	112	112	166	170
753	6389185	695881	2013-12-11	2	F	143	155	114	126	99	107	262	266	171	177	222	222	99	111	147	155	108	118	157	157	94	98	196	204	141	143	106	106	168	170
754	6482000	488400	2012-12-02	0	F	147	155	122	122	103	107	266	266	165	177	226	230	99	103	139	139	108	108	157	157	100	100	196	196	141	143	110	112	166	166
755	6581800	680600	2013-02-12	2	F	147	155	122	126	99	99	258	262	165	165	222	230	103	109	143	147	112	118	157	157	98	100	196	196	143	149	110	110	168	168
757	6550200	574100	2014-01-03	1	F	143	147	114	118	95	99	258	266	165	177	222	230	99	103	155	155	108	118	153	157	100	100	196	196	143	147	108	110	166	170
760	6555362	593665	2014-01-19	6	M	155	163	122	122	99	103	266	266	183	183	222	226	103	107	147	151	112	112	157	157	94	100	196	196	141	141	110	112	166	166
761	6551456	577360	2014-01-13	0	M	155	163	118	126	91	103	266	270	165	189	230	234	99	103	143	147	106	118	151	157	100	102	196	196	141	141	106	106	166	168
762	6478100	548400	2013-02-01	4	M	147	147	122	122	95	99	262	266	165	177	222	230	103	107	143	147	108	108	151	157	100	100	196	196	143	149	106	110	166	168
763	6577600	583200	2013-11-05	0	F	147	163	122	122	95	99	262	266	183	189	222	226	103	107	147	147	112	118	151	157	94	100	196	198	139	141	106	110	166	166
764	6560596	582850	2013-12-06	0	M	155	163	118	122	103	103	266	266	177	189	230	230	103	103	127	143	112	118	151	151	94	102	196	196	141	141	106	108	166	168
765	6445600	704500	2013-12-10	2	M	155	155	118	126	99	103	258	262	135	171	226	226	99	109	147	155	118	122	151	157	100	100	198	202	141	143	106	108	166	166
766	6583770	595494	2013-12-08	1	F	155	155	126	126	99	99	266	266	183	189	230	230	99	109	147	147	108	118	153	157	94	100	196	196	135	141	110	110	168	170
767	6456100	700900	unknown	unknown	M	155	163	122	126	95	103	258	266	165	171	226	226	99	103	147	147	108	118	157	157	100	100	196	202	143	143	108	110	166	166
769	6571800	704500	2013-03-19	unknown	F	155	155	122	126	99	107	258	266	165	165	230	234	99	109	143	143	106	108	153	157	100	102	192	196	147	147	108	112	166	168
770	6542671	524480	2013-12-01	unknown	M	151	155	122	122	103	107	266	266	165	165	230	234	103	107	143	143	106	108	157	157	100	100	192	196	143	143	112	116	166	170
771	6521294	427949	2013-11-05	0	F	159	163	118	122	99	107	266	266	165	183	222	222	99	111	131	147	108	122	151	157	100	102	196	204	141	143	112	116	166	166
773	6540500	626600	2014-01-16	6	F	143	147	118	130	99	99	262	266	141	171	222	230	107	111	147	147	112	122	153	157	96	100	196	202	141	143	106	108	166	168
775	6537900	414300	2013-01-20	unknown	F	155	155	122	122	99	99	266	266	177	183	222	226	103	111	147	151	108	108	151	157	100	102	196	204	141	141	112	116	166	168
776	6465926	396518	2014-01-24	0	M	155	155	122	122	107	107	266	266	165	183	226	226	99	109	131	131	108	112	157	157	100	100	196	196	143	143	110	110	166	166
778	6427277	677414	2013/2014	1	F	143	151	118	122	99	99	266	270	165	189	222	230	103	107	135	147	108	118	151	157	94	104	196	202	149	149	106	112	166	170
779	6438132	630810	2014-02-21	0	F	155	155	114	134	99	103	262	266	165	177	230	230	103	107	139	155	108	108	151	157	100	100	196	196	147	147	106	106	166	166
780	6419001	609200	2014-02-06	2	F	155	155	118	134	99	107	262	262	177	189	226	230	103	107	143	147	108	112	157	157	100	100	196	196	143	149	106	112	166	166
781	6441700	619900	2014-01-14	0	M	155	155	114	134	99	103	262	266	141	165	226	230	103	103	143	147	108	108	151	157	100	100	196	196	147	147	106	112	166	166
782	6460500	700200	2014-02-02	0	F	155	163	118	122	95	99	262	266	171	183	226	226	103	109	143	147	108	122	151	151	100	100	196	198	141	143	106	108	166	166
783	6454300	644500	2014-02-21	5	F	155	155	122	134	99	107	262	266	165	177	226	230	107	109	139	147	108	108	157	157	100	100	196	196	143	149	106	110	166	166
784	6444749	666222	2014-02-02	0	M	147	163	118	122	95	99	266	266	165	165	222	230	103	111	143	147	110	116	151	157	94	100	196	196	141	143	110	110	166	170
785	6396221	652784	2014-01-17	2	F	151	159	90	118	95	99	262	266	171	177	222	222	109	109	147	147	110	118	153	157	102	104	196	196	143	143	106	112	170	170
786	6445600	704500	2014-02-02	3	F	163	163	118	122	95	99	266	266	165	183	226	230	103	103	143	147	108	108	151	157	94	100	196	196	143	143	106	110	166	166
788	6522763	508060	2014-01-25	2	F	155	163	122	130	99	107	266	266	165	183	222	222	101	103	131	155	108	122	155	157	100	100	196	196	139	143	106	108	166	166
789	6513063	417077	2014-02-02	0	M	155	155	118	122	91	99	262	266	165	189	222	226	99	99	131	155	108	108	151	157	102	102	196	196	143	143	112	112	166	166
790	6515277	575541	2014-03-16	1	F	151	163	118	122	99	99	266	266	165	189	230	230	109	109	135	147	106	118	151	157	94	98	196	202	141	141	108	112	166	170
791	6540500	626600	2014-02-13	3	F	147	163	114	114	95	95	258	266	189	189	222	222	103	111	139	143	108	112	151	151	96	100	196	196	137	143	110	112	166	168
792	6540500	626600	2014-02-13	3	M	143	147	90	118	95	103	258	266	165	189	222	226	103	103	151	155	116	118	151	157	98	98	196	196	143	143	106	114	166	170
794	6571200	597100	2014-01-11	0	M	151	155	118	118	95	99	266	266	141	183	230	230	99	103	143	147	108	118	153	153	100	100	196	200	143	149	110	112	166	166
795	6550200	574100	2014-01-25	0	F	147	147	118	134	103	103	262	266	177	189	222	226	99	103	151	155	108	118	153	157	98	100	196	196	143	149	108	112	166	166
796	6560596	582850	2014-02-02	2	M	155	155	122	126	99	103	266	266	165	177	230	234	99	103	143	155	106	112	151	157	100	102	196	196	141	143	106	106	166	168
798	6541424	587264	2014-02-21	2	F	143	151	114	130	99	99	258	266	165	177	226	230	107	111	135	147	122	122	153	157	100	100	196	196	141	143	108	110	166	168
800	6470000	668300	2013-11-09	0	F	155	163	122	122	95	99	258	266	165	189	230	234	103	103	147	147	108	122	151	151	100	100	196	198	143	143	106	112	170	170
801	6459403	383946	2014-10-23	0	F	155	159	122	122	107	107	266	266	177	183	226	226	99	99	131	131	108	108	157	157	100	100	196	196	141	143	110	112	166	166
802	6445885	603941	2014-02-21	unknown	M	147	147	114	122	103	107	266	266	135	165	222	230	99	111	143	147	108	122	153	157	98	100	196	196	143	147	110	112	166	166
803	6473295	609553	2014-01-12	1	F	155	155	118	122	103	107	266	266	165	165	222	222	103	103	151	151	108	108	151	157	94	94	196	196	143	143	106	106	168	168
804	6447750	564101	2014-03-14	3	M	155	155	122	134	99	107	262	266	165	165	226	230	107	109	143	143	108	108	157	157	100	100	196	196	143	149	106	110	166	166
805	6506145	545604	2014-02-25	2	M	147	151	114	122	95	99	258	266	141	165	230	234	107	111	135	143	110	118	151	157	94	94	196	198	141	141	108	112	168	170
806	6422600	532700	2014-02-16	0	F	155	155	122	126	99	103	266	266	177	177	222	226	103	103	143	143	108	108	151	153	100	100	196	204	141	149	112	116	166	170
807	6422600	532700	2014-02-16	0	F	147	155	122	126	103	103	266	266	171	177	222	226	103	103	143	151	108	108	151	157	100	100	196	196	139	149	112	116	166	166
829	6452827	577198	2012-09-12	unknown	M	155	163	118	122	99	107	266	266	165	177	222	222	103	107	135	143	108	108	153	157	100	100	196	202	143	147	106	112	166	170
830	6463764	549553	2013-06-11	unknown	F	143	155	118	134	91	99	266	266	165	183	226	238	107	109	143	147	112	120	157	157	100	100	196	196	141	143	110	110	166	166
831	6452827	577198	2013-09-30	unknown	F	143	155	118	122	95	99	266	266	165	189	226	230	103	107	143	147	108	112	151	157	98	100	196	196	141	143	110	112	166	170
832	6588066	562276	2014-02-28	0	M	147	163	122	122	99	103	262	266	177	183	222	226	103	103	147	155	112	122	151	157	94	100	196	196	139	141	106	112	166	166
833	6560596	582850	2014-02-02	0	F	143	155	126	126	99	99	266	270	177	189	230	234	99	103	147	155	106	118	151	157	94	100	196	196	141	141	106	106	166	166
834	6452457	671812	2014-02-21	0	F	147	163	118	122	99	99	266	266	165	165	222	234	103	111	143	143	110	116	157	157	94	100	196	196	141	143	110	110	166	166
835	6518665	433201	2014-02-23	0	F	155	155	122	122	99	99	266	266	165	183	222	230	99	99	155	155	108	122	151	157	102	102	196	196	141	143	112	112	166	166
836	6555362	593665	2013-12-11	4	F	151	155	118	126	95	99	266	266	141	165	230	234	93	99	143	147	108	118	153	157	100	102	196	200	141	149	110	116	166	168
837	6513360	601353	2014-01-30	1	M	147	151	122	122	95	99	258	266	141	171	226	230	103	107	135	143	110	116	147	151	100	102	196	200	141	141	106	108	166	168
839	6474751	600646	2015-02-07	unknown	unknown	155	155	118	122	99	99	262	266	165	177	222	230	99	103	139	151	108	112	147	157	96	100	196	196	143	143	110	112	166	168
878	6483283	447245	2014-11-29	0	F	151	155	122	122	107	107	266	266	165	165	226	234	103	107	131	135	106	112	157	157	102	102	192	196	143	147	108	112	166	166
879	6483283	447245	2014-11-29	0	M	151	155	122	122	107	107	266	266	165	165	226	230	107	109	135	151	106	112	157	157	100	100	192	196	143	143	108	112	166	166
880	6554469	557671	2014-10-21	0	M	147	155	118	122	95	99	262	266	165	165	226	230	103	111	143	143	108	118	157	157	98	100	196	202	141	143	110	112	170	170
881	6536968	510460	2014-11-07	0	M	155	155	114	130	99	107	262	266	177	183	222	226	103	103	131	143	108	108	157	157	100	102	196	196	141	143	112	116	166	168
882	6409021	653263	2014-11-22	0	M	143	155	118	122	99	99	266	266	165	189	222	230	101	111	143	143	112	118	151	157	98	100	198	198	141	143	112	112	168	170
883	6492819	438668	2014-12-07	0	M	151	155	122	122	107	107	266	266	165	165	230	234	107	109	147	151	112	112	157	157	100	100	192	196	143	147	108	110	166	166
884	6419001	609200	2014-11-01	4	M	155	159	122	134	95	103	266	266	165	189	222	234	99	109	143	147	108	122	157	157	100	100	196	198	141	143	106	110	166	166
885	6574157	515687	2015-01-11	unknown	F	147	159	118	134	103	107	262	262	165	165	222	230	99	103	139	147	108	108	157	157	98	100	196	202	149	149	112	112	166	170
886	6554469	557671	2014-11-04	1	F	151	171	90	118	95	99	262	266	165	171	222	230	101	103	135	147	118	118	157	157	98	100	200	202	141	149	106	112	170	170
887	6404676	692620	2014-12-29	unknown	F	143	155	122	126	99	103	266	266	165	177	222	222	99	109	127	155	108	108	157	157	94	98	196	196	143	143	106	112	166	168
888	unknown	unknown	2014-11-01	unknown	unknown	155	159	118	122	99	107	262	266	165	183	230	230	103	109	131	143	108	108	157	157	100	102	196	204	143	143	112	116	166	166
889	unknown	unknown	2014-11-01	unknown	M	155	155	118	122	99	103	262	266	165	177	222	230	103	109	131	143	108	112	157	157	100	102	196	196	141	143	116	116	166	168
890	6452457	671812	2014-12-30	unknown	F	147	163	118	122	99	99	266	266	183	183	222	230	101	103	143	147	110	116	153	157	94	100	196	196	141	143	108	110	166	166
891	6389185	695881	2014-12-14	0	F	151	155	118	122	99	107	266	266	165	165	222	230	103	109	143	147	112	118	151	157	100	102	196	196	143	143	110	116	166	170
892	6389185	695881	2014-12-13	2	M	143	147	114	118	99	99	258	266	165	177	222	230	99	103	151	155	108	116	151	153	94	100	196	196	143	147	110	112	166	166
893	6452307	400902	2014-09-16	0	M	155	155	122	122	91	107	266	266	165	177	226	226	99	109	151	155	108	112	157	157	100	100	196	196	141	143	108	112	166	166
894	6452307	400902	2014-09-16	0	M	155	159	122	122	107	107	262	262	165	177	226	226	99	109	151	155	108	108	157	157	100	100	196	196	141	143	108	110	166	166
895	6459403	383946	2014-12-07	0	F	155	155	122	122	107	107	266	266	177	183	226	226	109	109	131	151	108	122	157	157	100	100	196	196	143	143	108	110	166	166
896	6565403	548724	2014-11-24	2	F	155	155	118	122	95	99	262	266	165	189	230	238	103	111	143	147	118	118	157	157	98	100	200	202	141	141	106	112	170	170
897	6492819	438668	2014-12-31	unknown	M	151	155	122	122	107	107	266	266	165	165	226	234	103	107	135	143	106	112	153	157	100	102	192	198	143	147	108	108	166	166
898	6492819	438668	2014-12-29	0	M	151	155	122	122	107	107	262	266	165	165	230	234	103	109	131	143	106	112	153	157	100	100	192	196	143	143	108	112	166	166
899	6525000	629693	2014-08-11	unknown	M	155	155	122	134	99	99	266	266	165	165	238	238	103	103	143	147	112	122	157	157	100	100	196	196	141	143	110	110	166	168
903	6452827	577198	2014-06-01	unknown	F	155	163	122	122	99	107	266	266	165	189	222	226	103	103	143	143	108	112	151	153	100	100	196	196	143	143	106	110	166	170
905	6522763	508060	2015-01-30	unknown	M	147	147	114	118	95	99	266	266	177	189	222	230	99	103	139	151	108	116	151	157	94	98	196	204	143	147	110	112	166	166
957	6463730	683474	2014-11-15	0	F	155	163	114	126	95	99	262	266	165	189	222	230	103	111	135	143	106	108	151	157	98	102	196	198	141	143	106	112	170	170
958	6560596	582850	2015-02-13	7	F	143	163	118	126	91	99	266	270	189	189	222	230	103	109	127	147	118	118	151	151	94	100	196	196	141	141	106	108	166	166
960	6550200	574100	2015-01-11	5	M	147	155	118	122	95	107	262	262	165	183	226	230	103	103	143	147	108	112	157	157	100	100	196	196	143	143	106	110	166	170
961	6500400	683400	2015-01-04	unknown	M	147	155	118	122	103	107	266	266	165	177	222	226	103	109	143	155	108	122	157	157	94	100	196	196	143	143	106	116	168	168
962	6500400	683400	2015-01-09	unknown	F	155	163	122	122	95	99	266	266	165	189	230	234	103	111	135	143	108	122	151	157	98	100	196	198	141	143	106	106	170	170
963	6536968	510460	2014-12-31	1	M	151	151	118	122	91	99	262	266	165	165	230	234	101	103	143	147	96	118	151	157	94	98	196	198	141	143	106	110	170	170
973	6452827	577198	2015-05-24	1	F	143	155	122	122	95	99	266	266	165	165	222	226	103	107	143	147	108	108	151	157	100	100	196	196	143	143	110	112	166	170
