# Supplementary material for: Wolves Recolonizing Islands: Genetic Consequences and Implications for Conservation and Management
Source: PLoS One. 2016 Jul 6;11(7):e0158911. doi: 10.1371/journal.pone.0158911 (PMC4934778; doi:10.1371/journal.pone.0158911)
Supplement: S2 Table — Number of alleles (NA), allelic richness (AR), expected (HE) and observed heterozygosity (HO) and inbreeding estimator (FIS). * p < 0.05. (XLSX) [file pone.0158911.s004.xlsx]

## Sheet: Sheet1
	All samples (n=168)				G1 (n=41)					G2 (n=29)					G3 (n=52)					G4 (n=46)
Locus	NA	HE	HO	FIS	NA	AR	HE	HO	FIS	NA	AR	HE	HO	FIS	NA	AR	HE	HO	FIS	NA	AR	HE	HO	FIS
FH2054	7	0.725	0.702	0.032	5	4.977	0.564	0.585	-0.039	5	5	0.713	0.793	-0.115	7	6.957	0.821	0.865	-0.054	5	4.978	0.631	0.565	0.105
FH2088	7	0.702	0.661	0.059	5	4.909	0.415	0.415	0	5	5	0.788	0.793	-0.006	7	6.438	0.739	0.75	-0.015	5	4.936	0.618	0.696	-0.126
FH2096	5	0.736	0.72	0.021	5	4.701	0.587	0.61	-0.04	4	4	0.619	0.69	-0.116	5	4.983	0.679	0.75	-0.106	5	4.63	0.709	0.804	-0.136
FH2017	4	0.484	0.506	-0.046	4	3.684	0.394	0.415	-0.054	3	3	0.616	0.759	-0.236	4	3.994	0.511	0.577	-0.131	2	2	0.41	0.348	0.153
vWF	7	0.735	0.75	-0.02	5	4.684	0.645	0.732	-0.136	7	7	0.828	0.897	-0.085	6	5.804	0.721	0.712	0.014	6	5.26	0.658	0.717	-0.092
FH2010	5	0.72	0.708	0.017	5	4.707	0.715	0.659	0.08	4	4	0.637	0.655	-0.029	5	4.983	0.683	0.731	-0.071	5	4.614	0.695	0.761	-0.096
C20.253	8	0.753	0.792	-0.051	7	6.415	0.772	0.829	-0.075	6	6	0.799	0.966	-0.213	7	6.553	0.741	0.712	0.041	5	4.866	0.637	0.739	-0.162
FH2001	8	0.804	0.792	0.015	6	5.977	0.808	0.805	0.003	6	6	0.672	0.655	0.025	8	7.492	0.798	0.865	-0.086	7	6.496	0.758	0.783	-0.032
AHT130	10	0.725	0.738	-0.018	6	5.624	0.681	0.756	-0.112	5	5	0.685	0.931	-0.367	8	7.535	0.8	0.827	-0.034	7	5.991	0.518	0.5	0.035
C466	5	0.559	0.595	-0.064	5	4.415	0.408	0.463	-0.139	4	4	0.629	0.655	-0.042	4	3.985	0.62	0.75	-0.212	4	3.63	0.46	0.5	-0.088
CPH2	7	0.6	0.548	0.087*	4	3.624	0.478	0.463	0.032	6	6	0.485	0.586	-0.213	7	6.113	0.767	0.808	-0.054	5	4.496	0.358	0.304	0.152
CPH12	6	0.495	0.47	0.051	5	4.707	0.478	0.463	0.032	5	5	0.457	0.517	-0.135	5	4.998	0.678	0.673	0.007	5	4.432	0.204	0.217	-0.065
CPH4	7	0.663	0.655	0.013	4	3.917	0.521	0.561	-0.077	5	5	0.662	0.862	-0.308	6	5.364	0.677	0.635	0.063	5	4.998	0.704	0.63	0.105
C09.173	6	0.775	0.756	0.025	5	5	0.779	0.829	-0.066	5	5	0.721	0.897	-0.25	6	5.364	0.724	0.673	0.071	5	4.86	0.714	0.696	0.026
CXX22	3	0.521	0.47	0.098	3	2.997	0.224	0.244	-0.088	3	3	0.575	0.586	-0.019	3	3	0.636	0.596	0.064	3	3	0.462	0.457	0.013
Mean	6.333	0.667	0.658	0.015	4.933	4.689	0.565	0.589	-0.045	4.867	4.867	0.659	0.749	-0.141	5.867	5.571	0.706	0.728	-0.034	4.933	4.612	0.569	0.581	-0.014
s.d.	1.759	0.106	0.113		0.961		0.169	0.178		1.125		0.105	0.141		1.506		0.08	0.089		1.278		0.16	0.187
